# Supplementary material for: A Novel Derivative of Curcumol, HCL-23, Inhibits the Malignant Phenotype of Triple-Negative Breast Cancer and Induces Apoptosis and HO-1-Dependent Ferroptosis
Source: Molecules. 2023 Apr 12;28(8):3389. doi: 10.3390/molecules28083389 (PMC10142363; doi:10.3390/molecules28083389)
Supplement: Supplementary file 1 [file molecules-28-03389-s001.zip]

Archive with 1 entries (1 files):
- molecules-2277346-supplementary.pdf
